# Supplementary material for: Machine-Learning Assisted Discrimination of Precancerous and Cancerous from Healthy Oral Tissue Based on Multispectral Autofluorescence Lifetime Imaging Endoscopy
Source: Cancers (Basel). 2021 Sep 23;13(19):4751. doi: 10.3390/cancers13194751 (PMC8507537; doi:10.3390/cancers13194751)
Supplement: Supplementary file 1 [file cancers-13-04751-s001.zip]

Archive with 1 entries (1 files):
- cancers-1293841-supplementary.pdf
